# Supplementary material for: Populus VariantDB v3.2 facilitates CRISPR and functional genomics research
Source: Tree Physiol. 2025 Jul 11;45(13):143–8. doi: 10.1093/treephys/tpaf081 (PMC12666374; doi:10.1093/treephys/tpaf081)
Supplement: Table_S1_tpaf081 [file table_s1_tpaf081.xlsx]

## Sheet: primers
Table S1. List of previous qRT-PCR primers and their VariantDB macthes. Wobble bases are shown in red and mismatches in blue. Original primers were retrieved from Payyavula et al. (2011) Plant Journal 65: 757-770.
Gene family	Gene name	Gene model (or primer)	Sequence (5' to 3')	Note
sucrose transporter	SUT1/3	forward	TGGTKTCTGTAGCRRSTGGACCTT
		Potri.013G115200	TGGTTTCTGTAGCAGCTGGACCTT
		Potri.019G085800	TGGTGTCTGTAGCAAGTGGACCTT
		PtXaAlbH.13G095300	TGGTTTCTGTAGCAGCTGGACCTT
		PtXaTreH.13G093400	TGGTTTCTGTAGCAGCTGGACCTT
		PtXaTreH.19G079700	TGGTGTCTGTAGCAAGTGGACCTT
		PtXaAlbH.19G077600	TGGTGTCTGTAGCAAGTGGACCTT
	SUT1	reverse	ACCAGTCACCAGTCTTGGAAGGAA
		Potri.013G115200	ACCAGTCACCAGTCTTGGAAGGAA
		PtXaAlbH.13G095300	ACCAGACACCAGTCTTGTAAGGAA
		PtXaTreH.13G093400	ACCAGACACCATTCTTGTAAGGAA
	SUT3	reverse	GGAATGCAKCAGTGACAGYCMTTT
		Potri.019G085800	GGAATGCAGCAGTGACAGCCATTT
		PtXaTreH.19G079700	GGAATGCAGCAGTGACAGTCCTTT
		PtXaAlbH.19G077600	GGAATGCAATACTGACAGCCCTTT
	SUT4	forward	ATCCTTGGGACTTGGACAAGGGTT	exon-spanning
		Potri.002G106900	ATCCTTGGGACTTGGACAAGGGTT
		PtXaAlbH.02G092500	ATCCTTGGGACTTGGACAAGGGTT
		PtXaTreH.02G091700	ATCCTTGGGACTTGGACAAGGGTT
		reverse	TGATCGAGGAATACYCAAGATGGC
		Potri.002G106900	TGATCGAGGAATACCCAAGATGGC
		PtXaAlbH.02G092500	TGATCGACGAATACCCAAGATGGC
		PtXaTreH.02G091700	TGATCGACGAATACCCAAGATGGC
	SUT5/6	forward	ATACCAGCSTTYGTTCTGGCWTCT
		Potri.008G148100	ATACCAGCCTTCGTTCTGGCTTCT
		Potri.010G093600	ATACCAGCGTTTGTTCTGGCTTCT
		PtXaAlbH.08G126000	ATACCAGCCTTCGTTCTGGCATCT
		PtXaTreH.08G123800	ATACCAGCCTTCGTTCTGGCATCT
		PtXaAlbH.10G072300	ATACCAGCGTTTGTTCTGGCTTCT
		PtXaTreH.10G076600	ATACCAGCGTTTGTTCTGGCTTCT
	SUT5	reverse	CTCTGTGAATKCARGAYCAACTAGC
		Potri.008G148100	CTCTGTGAATGCAAGACCAACTAGC
		PtXaAlbH.08G126000	CTCTGTGAATTCAGGATCAACTAGC
		PtXaTreH.08G123800	CTCTGTGAATACAGGATCAACTAGC
	SUT6	reverse	TGGAACTYGGAAGAACCATCTCTC
		Potri.010G093600	TGGAACTTGGAAGAACCATCTCTC
		PtXaAlbH.10G072300	TGGAACCTGGAAGAACCATCTCTC
		PtXaTreH.10G076600	TGGAACCTGGAAGAACCATCCCTC
Sucrose synthase	SUS1	forward	GAACCTTGATCGTCTTGAGAGYCG
		Potri.018G063500	GAACCTTGATCGTCTTGAGAGCCG
		PtXaAlbH.18G046500	GAACCTTGATCGTCTTGAGAGCCG
		PtXaTreH.18G046500	GAACCTTGATCGTCTTGAGAGCCG
		reverse	GGTTCTGTCTCCMAACCGAAACCA
		Potri.018G063500	GGTTCTGTCTCCCAACTGAAACCA
		PtXaAlbH.18G046500	GGT--TGTCTCCAAACCGAAACCA	gapped-search
		PtXaTreH.18G046500	GGTTCTGTCTCCCAACCGAAACCA
	SUS2	forward	CAACCTYGATCAYCGTGAGAGCCG
		Potri.006G136700	CAACCTTGATCATCGTGAGAGCCG
		PtXaAlbH.06G118600	CAACCTTGATCACCGTGAGAGCCG
		PtXaTreH.06G118800	CAACCTTGATCACCGTGAGAGCCG
		reverse	ACCATTATTCTGGACCCGGAACCC
		Potri.006G136700	ACCATTATTCTGGACCCGGAACCC
		PtXaAlbH.06G118600	ACCATTATTCTGGACCCGGAACCC
		PtXaTreH.06G118800	ACCATTATTCTGGACCCGGAACCC
	SUS3	forward	TATCTGATGCTGGGCTKCAACGGA
		Potri.002G202300	TATCTGATGCTGGGCTTCAACGGA
		PtXaAlbH.02G169600	TATCTGATGCTGGGCTTCAACGGA
		PtXaTreH.02G170100	TATCTGATGCTGGGCTTCAACGGA
		reverse	TGCCRGTCMTCGATTGACAAAGGT
		Potri.002G202300	TGCCAGTCCTCGATTGACAAAGGT
		PtXaAlbH.02G169600	TGCCGGTCATCAATTGACAAAGGT
		PtXaTreH.02G170100	TGCCGGTCATCGATTGACAAAGGT
vacuolar invertase	VIN2	forward	TTATCCGACGASGGCAATMTATGG
		Potri.003G112600	TTATCCGACGAGGGCAATCTATGG
		PtXaAlbH.03G087100	TTATCCGACGACGGCAATCTATGG
		PtXaTreH.03G091300	ATATCCGACGAGGGCAATCTATGG
		reverse	CGAAGGCASTGCTACTGTTKTTCA
		Potri.003G112600	CGAAGGCATTGCTACTGTTGTTCA
		PtXaAlbH.03G087100	CGAAGGCAGTGCTACTGTTTTTCA
		PtXaTreH.03G091300	CGAAGGCACTGCTACTGTTGTTCA
	VIN3	forward	AGGCCACACTCAAGATTTGGGA
		Potri.015G127100	AGGCCACACTCAAGATTTGGGA
		PtXaAlbH.15G100000	AGGCCACACTCAAGATTTGGGA
		PtXaTreH.15G099400	AGGCCACACTCAAGATTTGGGA
		reverse	TCTCAYGTGGTTGCCTCAAGGT
		Potri.015G127100	TCTCATGTGGTTGCCTCAAGGT
		PtXaAlbH.15G100000	TCTCACGTGGTTGCCTCAAGGT
		PtXaTreH.15G099400	TCTCATGTGGTTGCCTCAAGGT
cell wall invertase	CIN4	forward	GCTATTCAWGAAGAAGCTCGCCTG
		Potri.006G227500	GCTATTCAAGAAGAAGCTCGCCTG
		PtXaAlbH.06G189100	GCTATTCATGAAGAAGCTCACCTG
		PtXaTreH.06G187900	GCTATTCATGAAGAAGCTCACCTG
		reverse	AGACACTAAAGCAGACTGCAGAGG
		Potri.006G227500	AGACACTAAAGCAGACTGCAGAGG
		PtXaAlbH.06G189100	AGACACTAAAGCAGACTGCAGAGG
		PtXaTreH.06G187900	AGACACTAAAGCAGACTGCAGAGG
neutral invertase	NIN2/5	forward	TGCTTTGGCYGAGAAGAGACTTCA
		Potri.013G006600	TGCTTTGGCCGAGAAGAGACTTCA
		Potri.005G010800	TGCTTTGGCTGAGAAGAGACTTCA
		PtXaAlbH.13G006200	TGCTTTGGCCGAGAAGAGACTTCA
		PtXaTreH.13G006100	TGCTTTGGCCGAGAAGAGACTTCA
		PtXaAlbH.05G006800	TGCTTTGGCTGAGAAGAGACTTCA
		PtXaTreH.05G006400	TGCTTTGGCTGAGAAGAGACTTCA
		reverse	GGCCACTHGTGTTAAGYCCACAAA
		Potri.013G006600	GGCCACTTGTGTTAAGCCCACAAA
		Potri.005G010800	GGCCACTAGTGTTAAGTCCACAAA
		PtXaAlbH.13G006200	GGCCACTTGTGTTAAGCCCACAAA
		PtXaTreH.13G006100	GGCCACTTGTGTTAAGCCCACAAA
		PtXaAlbH.05G006800	GCCCACTCGTGTTAAGTCCACAAA
		PtXaTreH.05G006400	GCCCACTCGTGTTAAGTCCACAAA
	NIN3/4	forward	AACAAGCACRYCTGTTCCAGACAT
		Potri.008G024100	AACAAGCACGCCTGTTCCAGACAT
		Potri.010G236100	AACAAGCACATCTGTTCCAGACAT
		PtXaAlbH.08G017700	AACAATCACGCCTGTTCCAGACAT
		PtXaTreH.08G017000	AACAATCACGCCTGTTCCAGACAT
		PtXaAlbH.10G191300	AACAAGCACATCTGTTCCAGACAT
		PtXaTreH.10G198100	AACAAGCACATCTGTTCCAGACAT
		reverse	TCTGWCCACGMTTTCTCCTTGGRT
		Potri.008G024100	TCTGACCACGCTTTCTCCTTGGAT
		Potri.010G236100	TCTGTCCACGATTTCTCCTTGGGT
		PtXaAlbH.08G017700	TCTGACCACGCTTTCTCCTTGGAT
		PtXaTreH.08G017000	TCTGACCACGCTTTCTCCTTGGAT
		PtXaAlbH.10G191300	TCTGTCCACGCTTTCTCCTTGGGT
		PtXaTreH.10G198100	TCTGTCCACGCTTTCTCCTTGGGT
	NIN8/12	forward	TTTATGGTTGCTGACTGCTGCRTG
		Potri.013G110800	TTTATGGTTGCTGACTGCTGCATG
		Potri.019G082000	TTTATGGTTGCTGACTGCTGCGTG
		PtXaAlbH.13G091500	TTTATGGTTGCTGACTGCTGCATG
		PtXaTreH.13G089700	TTTATGGTTGCTGACTGCTGCATG
		PtXaAlbH.19G074500	TTTATGGTTGCTGACTGCTGCGTG
		PtXaTreH.19G076500	TTTATGGTTGCTGACTGCTGCGTG
		reverse	CCAGCATCATYTTTGCCACCAAGT
		Potri.013G110800	CCAGCATCATCTTTGCCACCAAGT
		Potri.019G082000	CCAGCATCATCTTTGCCACCAAGT
		PtXaAlbH.13G091500	CCAGCATCATCTTTGCCACCAAGT
		PtXaTreH.13G089700	CCAGCATCATCTTTGCCACCAAGT
		PtXaAlbH.19G074500	CCAGCATCATCTTTGCCACCAAGT
		PtXaTreH.19G076500	CCAGCATCATCTTTGCCACCAAGT
	NIN9/11	forward	GCTTCTCACMGCRGCATGCATMAA
		Potri.004G167500	GCTTCTCACCGCAGCATGCATAAA
		Potri.009G129000	GCTTCTCACCGCGGCATGCATCAA
		PtXaAlbH.04G131200	GCTTCTCACCGCAGCATGCATCAA
		PtXaTreH.04G132200	GCTTCTCACCGCAGCATGCATCAA
		PtXaAlbH.09G109800	GCTTCTCACCGCGGCATGCATCAA
		PtXaTreH.09G108100	GCTTCTCACCGCTGCATGCATCAA
		reverse	TCYTCGAGTGCCACCRTRCCCAAA
		Potri.004G167500	TCTTCGAGTGCCACCATACCCAAA
		Potri.009G129000	TCCTCGAGTGCCACCGTACCCAAA
		PtXaAlbH.04G131200	TCTTCGAGTGCCACCATACCCAAG
		PtXaTreH.04G132200	TCTTCGAGTGCCACCATACCCAAA
		PtXaAlbH.09G109800	TCCTCGAGTGCCACCGTACCCAAA
		PtXaTreH.09G108100	TCCTCGAGTGCCACCGTACCCAAA
sucrose phosphate synthase	SPS5/6	forward	TTGAAAGGAGYCTGTAGCAGTGCAAG
		Potri.006G064300	TTGAAAGGAGTCTGTAGCAGTGCAAG
		Potri.018G124677	TTGAAAGGAGTCTGTAGCAGTGCAAG
		PtXaAlbH.06G056200	TTGAAAGGAGTCTGTAGCAGTGCAAG
		PtXaTreH.06G055900	TTGAAAGGAGTCTGTAGCAGTGCAAG
		PtXaAlbH.18G093100	TTGAAAGGAGCCTGTAGCAGTGCAAG
		PtXaTreH.18G094300	TTGAAAGGAGTCTGTAGCAGTGCAAG
	SPS5	reverse	TGAGACAAGCAGGCAGAGACTGTT
		Potri.006G064300	TGAGACAAGCAGGCAGAGACTGTT
		PtXaAlbH.06G056200	TGAGACAAGCAGGCAGAGACTGTT
		PtXaTreH.06G055900	TGAGACAAGCAGGCAGAGACTGTT
	SPS6	reverse	GAGCARCCAGGCAAA.GACTTGTGA	gapped-search
		Potri.018G124677	GAGCAACCAGGCAAA.GACTTGTGA
		PtXaAlbH.18G093100	GAGCAACCAGGCAAA.GACTTTTGA
		PtXaTreH.18G094300	GAGCAACCAGGCAAAAGACTTGTGA
Phenylanine ammonia-lyase	PAL1	forward	ATGTCTTTGCTTACGCCGATGACC
		Potri.006G126800	ATGTCTTTGCTTACGCCGATGACC
		PtXaAlbH.06G110100	ATGTCTTTGCTTACGCCGATGACC
		PtXaTreH.06G110200	ATGTCTTTGCTTACGCCGATGACC
		reverse	TCATATGCTGCTCTTGCGCTCTCA
		Potri.006G126800	TCATATGCTGCTCTTGCGCTCTCA
		PtXaAlbH.06G110100	TCATATGCTGCTCTTGCGCTCTCA
		PtXaTreH.06G110200	TCATATGCTGCTCTTGCGCTCTCA
	PAL2	forward	AGAGAGTCCTGACAATGGGCTTCA
		Potri.008G038200	AGAGAGTCCTGACAATGGGCTTCA
		PtXaAlbH.08G030100	AGAGAGTCCTGACAATGGGCTTCA
		PtXaTreH.08G028200	AGAGAGTCCTGACAATGGGCTTCA
		reverse	GYTGGGTTGCCRTTCTCAAKTTCA
		Potri.008G038200	GCTGGGTTGCCATTCTCAAGTTCA
		PtXaAlbH.08G030100	GCCGGGTTGCCGTTCTCAAGTTCA
		PtXaTreH.08G028200	GCCGGGTTGCCGTTCTCAAGTTCA
Elongation factor 1-b	EF1b	forward	AAGAGGACAAGAAGGCAGCA
		Potri.001G224700	AAGAGGACAAGAAGGCAGCA
		PtXaAlbH.01G188100	AAGAGGACAAGAAGGCAGCA
		PtXaTreH.01G185000	AAGAGGACAAGAAGGCAGCA
		reverse	CTAACCGCCTTCTCCAACAC
		Potri.001G224700	CTAACTGCCTTCTCCAACGC
		PtXaAlbH.01G188100	CTAACCGCCTTCTCCAACGC
		PtXaTreH.01G185000	CTAACCGCCTTCTCCAACGC
Ubiquitin-conjugating enzyme E2	E2	forward	CTGAAGAAGGAGATGACARCMCCA
		Potri.006G205700	CTGAAGAAGGAGATGACAGCACCA
		PtXaAlbH.06G169300	CTGAAGAAGGAGATGACAGCACCA
		PtXaTreH.06G169000	CTGAAGAAGGAGATGACAACACCA
		reverse	GCATCCCTTCAACACAGTTTCAMG
		Potri.006G205700	GCATCCCTTCAACACAGTTTCACG
		PtXaAlbH.06G169300	GCATCCCTTCAACACAGTTTCAAG
		PtXaTreH.06G169000	GCATCCCTTCAACACAGTTTCAAG
